# Supplementary material for: A Therapeutic Hepatitis B Virus DNA Vaccine Induces Specific Immune Responses in Mice and Non-Human Primates
Source: Vaccines (Basel). 2021 Aug 29;9(9):969. doi: 10.3390/vaccines9090969 (PMC8471825; doi:10.3390/vaccines9090969)
Supplement: Supplementary file 1 [file vaccines-09-00969-s001.zip]

Archive with 1 entries (1 files):
- vaccines-1256097-supplementary.pdf
